# Supplementary material for: Pixelated Micropolarizer Array Based on Carbon Nanotube Films
Source: Nanomaterials (Basel). 2023 Jan 18;13(3):391. doi: 10.3390/nano13030391 (PMC9920055; doi:10.3390/nano13030391)
Supplement: Supplementary file 1 [file nanomaterials-13-00391-s001.zip]

Archive with 1 entries (1 files):
- nanomaterials-2160681-supplementary.pdf
